# Supplementary material for: Systemic immune-inflammation index as a predictor of prognosis after carotid artery stenting compared with C-reactive protein
Source: PLoS One. 2023 Jul 13;18(7):e0288564. doi: 10.1371/journal.pone.0288564 (PMC10343102; doi:10.1371/journal.pone.0288564)
Supplement: S1 Table — (XLSX) [file pone.0288564.s001.xlsx]

## Sheet: Sheet1
dummy ID	Men	age	prox.protection	distal protection	predilatation	postdilatation	symptomatic	WBC	Neutrophil	Lymphocyte	Platelet×104	SII	Hb	CRP	ALB	TG	LDLC	HDLC	HT	HL	DM	Statin	eGFR	Cre	smoker	PreviousPCI	PreviousCABG	previousMI	Stroke(in-hospital)	MI(in hospital)	death(in hospital	Stroke(long-term)	freedom duration of strokeM	MI(long-term)	freedom duration of MI	all cause death	freedom duration of death	MACCE(long-term)	freedom duration of MACCE
1	YES	68	NO	YES	NO	YES	YES	5090	2239	2086	27.7	297.317	11.9	0.03	3.7	86	138	32	NO	YES	NO	YES	54	1.06	YES	NO	NO	NO	0	0	0	0	60	0	60	0	60	0	60
2	YES	70	NO	YES	YES	YES	NO	7750	5208	1085	20	960	13.6	0.3	3.5	104	80	32	YES	YES	NO	YES	54	1.05	NO	NO	NO	NO	1	0	0	0	60	1	27	0	60	1	27
3	YES	81	NO	YES	NO	YES	NO	6030	4130	1025	16.3	656.771	14.7	0.13	4.3	216	70	41	YES	NO	NO	YES	31	1.7	YES	YES	NO	NO	0	0	0	0	60	0	60	0	60	0	60
4	YES	77	NO	YES	NO	YES	NO	5270	3056	1633	26.9	503.407	11.7	0.04	3.8	135	90	39	YES	YES	YES	YES	56	0.96	NO	YES	NO	NO	0	0	0	0	60	0	60	0	60	0	60
5	NO	75	NO	YES	NO	YES	NO	6500	4296	1495	21.6	620.693	11.3	0.01	3.5	92	98	52	YES	NO	YES	YES	52	0.82	NO	NO	NO	NO	0	0	0	0	60	0	60	0	60	0	60
6	YES	67	NO	YES	NO	YES	NO	6630	4044	1312	20.8	641.122	13.5	0.33	4.5	156	104	41	YES	NO	NO	YES	73	0.81	YES	YES	NO	YES	0	0	0	0	60	0	60	0	60	0	60
7	YES	76	NO	YES	YES	YES	NO	8150	5460	1752	21.9	682.5	11.3	0.33	3.6	65	79	51	YES	NO	NO	YES	45	1.21	YES	NO	NO	NO	0	0	0	0	60	0	60	0	60	0	60
8	YES	75	YES	NO	NO	YES	YES	4010	2029	1323	17.1	262.252	11.9	0.18	6.1	55	45	42	YES	YES	YES	YES	64	0.89	YES	NO	NO	NO	0	0	0	0	60	0	60	0	60	0	60
9	YES	70	YES	NO	YES	YES	YES	4380	2681	1051	22.1	563.75	11.8	0.04	3.6	127	85	41	YES	YES	NO	YES	51	1.12	YES	NO	NO	NO	0	0	0	0	60	0	60	0	60	0	60
10	YES	70	NO	YES	NO	YES	NO	5310	3717	1236	27.8	836.024	12.5	0.05	3.8	138	80	56	YES	YES	YES	YES	67	0.86	NO	YES	NO	YES	0	0	0	0	60	0	60	0	60	0	60
11	YES	82	YES	NO	YES	YES	NO	3920	2587	874	15	443.993	14.3	0.07	3.9	112	67	45	YES	NO	NO	NO	73	0.77	YES	YES	NO	NO	0	0	0	0	60	0	60	0	60	0	60
12	YES	80	NO	YES	YES	YES	YES	5680	3277	1817	22.8	411.203	12.6	0.04	3.4	132	89	41	YES	YES	NO	YES	62	0.9	YES	NO	NO	NO	0	0	0	0	60	0	60	0	60	0	60
13	YES	81	NO	YES	YES	YES	NO	4730	3154	1116	14.9	421.099	12.5	0.02	3.4	77	89	38	YES	YES	NO	YES	65	0.86	YES	YES	NO	YES	0	0	0	0	60	0	60	0	60	0	60
14	YES	66	NO	YES	YES	YES	NO	7470	4108	2166	19.1	362.247	11	0.04	3.6	54	70	60	NO	NO	YES	NO	89	0.68	NO	YES	NO	NO	0	0	0	0	60	0	60	0	60	0	60
15	YES	61	NO	YES	NO	YES	NO	8030	4095	3051	27.3	366.416	15.4	0.05	4.2	91	100	67	NO	YES	YES	YES	127	0.5	NO	NO	NO	NO	0	0	0	0	60	0	60	0	60	0	60
16	YES	84	NO	YES	YES	YES	NO	7030	5181	843	18.1	1112.41	11.4	0.3	3.7	59	108	52	YES	NO	NO	YES	40	1.3	YES	YES	NO	NO	0	0	0	0	12	0	12	1	12	1	12
17	YES	69	NO	YES	NO	YES	NO	5450	3400	1510	24.2	544.901	13.3	0.06	3.5	90	82	48	NO	YES	NO	YES	64	0.91	NO	NO	NO	NO	0	0	0	0	60	0	60	0	60	0	60
18	YES	84	NO	YES	YES	YES	YES	10200	6650	1734	27.7	1062.31	12.9	0.29	3.6	102	47	40	NO	YES	NO	YES	41	1.29	YES	NO	NO	NO	1	0	0	1	1	0	24	1	24	1	1
19	YES	67	NO	YES	NO	YES	NO	5390	3039	1509	26.9	541.744	12.3	0.06	3.3	80	69	38	NO	YES	NO	YES	61	0.95	YES	NO	NO	NO	0	0	0	0	60	0	60	0	60	0	60
20	YES	71	YES	NO	YES	YES	NO	4720	3068	1085	23.1	653.187	12.5	0.03	3.4	130	62	40	YES	YES	YES	YES	33	1.65	NO	NO	NO	NO	0	0	0	0	60	0	60	0	60	0	60
21	YES	71	NO	YES	YES	YES	NO	4810	2953	1416	22.8	475.483	9.1	0.02	3.2	43	61	26	YES	YES	YES	YES	59	0.97	NO	YES	NO	YES	0	0	0	0	60	0	60	0	60	0	60
22	YES	67	NO	YES	NO	YES	NO	6260	4818	1039	15.6	723.396	12.9	0.12	3.8	103	84	49	YES	YES	NO	NO	57	1.02	YES	YES	NO	YES	0	0	0	1	54	1	48	0	60	1	48
23	YES	65	YES	NO	YES	YES	YES	8650	5154	2041	20.6	520.198	13.7	0.35	4.4	67	74	67	YES	NO	YES	NO	55	1.06	NO	NO	NO	NO	0	0	0	0	60	0	60	0	60	0	60
24	YES	77	NO	YES	YES	YES	NO	9410	5758	1524	22.9	865.211	13.5	0.27	3.7	100	94	55	NO	NO	NO	NO	52	1.06	YES	YES	NO	YES	0	0	0	1	15	0	18	1	18	1	15
25	YES	68	NO	YES	NO	YES	NO	4350	2748	1085	26	658.507	12.5	0.08	4.2	88	97	44	YES	YES	NO	YES	79	0.75	YES	NO	NO	NO	1	0	0	0	60	0	60	0	60	0	60
26	YES	75	NO	YES	YES	YES	YES	6040	3823	1570	21.6	525.967	13.5	0.07	3.8	117	88	43	NO	YES	NO	YES	78	0.74	NO	NO	NO	NO	0	0	0	0	60	0	60	0	60	0	60
27	NO	75	NO	YES	NO	YES	YES	5440	3808	1028	19.2	711.222	13.6	0.05	3.5	123	88	52	YES	YES	NO	YES	70	0.62	YES	NO	NO	NO	0	0	0	0	60	0	60	0	60	0	60
28	YES	78	NO	YES	NO	YES	NO	5240	3039	1304	15.6	363.561	13.6	0.09	3	100	110	40	YES	NO	YES	NO	43	1.26	YES	NO	NO	NO	0	0	0	0	60	0	60	0	60	0	60
29	NO	75	NO	YES	NO	YES	NO	5730	3604	1524	10.2	241.213	11.7	0.01	3	117	85	43	YES	YES	YES	YES	34	1.19	NO	NO	NO	NO	0	0	0	0	60	0	60	0	60	0	60
30	YES	78	NO	YES	NO	YES	YES	5450	3270	1073	34.6	1054.45	13.6	0.15	3.8	69	51	45	YES	NO	NO	YES	121	0.49	YES	NO	NO	NO	0	0	0	0	60	0	60	1	17	1	17
31	YES	78	YES	NO	YES	YES	YES	7650	4192	2027	19.9	411.548	10.9	0.08	3.7	106	74	44	YES	NO	NO	YES	32	1.66	YES	NO	NO	NO	0	0	0	0	60	0	60	0	60	0	60
32	YES	76	NO	YES	YES	YES	NO	3990	1823	1336	8.9	121.442	12.9	0.02	4.2	93	69	39	YES	YES	NO	YES	49	1.12	NO	YES	NO	NO	0	0	0	0	60	0	60	0	60	0	60
33	YES	72	YES	NO	YES	YES	NO	4980	3087	1095	16.4	462.345	10.7	0.01	2.9	68	71	58	YES	NO	YES	YES	84	0.7	YES	YES	NO	NO	0	0	0	0	60	0	60	0	60	0	60
34	YES	82	NO	YES	YES	YES	YES	4240	2302	1259	18.2	332.775	10.8	0.09	4.1	107	98	66	YES	NO	YES	YES	43	1.24	YES	NO	NO	NO	0	0	0	0	60	0	60	0	60	0	60
35	YES	61	NO	YES	YES	YES	YES	7130	4677	1919	18.8	458.195	13.8	0.04	3.4	98	81	46	YES	NO	NO	YES	97	0.64	YES	NO	NO	NO	0	0	0	0	60	0	60	0	60	0	60
36	YES	69	YES	NO	NO	YES	YES	6630	4302	1048	23.5	964.666	10.7	0.24	3.6	63	85	72	YES	NO	YES	NO	51	1.11	NO	NO	NO	NO	0	0	0	1	38	0	60	0	60	1	38
37	YES	63	NO	YES	YES	YES	NO	5080	3154	1130	20.3	566.604	12.1	0.11	3.5	130	133	67	YES	YES	NO	YES	75	0.8	YES	NO	NO	NO	0	0	0	0	60	0	60	0	60	0	60
38	YES	78	NO	YES	YES	YES	NO	6790	3965	1602	18.3	452.931	14.3	0.05	3.9	84	119	42	YES	NO	YES	YES	62	0.9	YES	NO	NO	NO	0	0	0	0	60	0	60	0	60	0	60
39	YES	67	YES	NO	YES	YES	NO	6150	3451	1266	20.8	566.989	13.4	0.15	4.1	67	46	58	YES	NO	YES	YES	83	0.72	YES	YES	NO	YES	0	0	0	0	60	0	60	0	60	0	60
40	YES	81	NO	YES	NO	YES	NO	7120	4143	2136	14.7	285.122	10.1	0.03	3.5	47	52	39	YES	NO	NO	YES	60	0.92	YES	YES	NO	YES	0	0	0	0	60	0	60	0	60	0	60
41	YES	83	YES	NO	YES	YES	NO	8350	4692	2471	17.1	324.699	14.1	0.03	4	97	69	41	NO	NO	NO	NO	38	1.39	YES	NO	NO	NO	0	0	0	0	60	0	60	0	60	0	60
42	YES	82	NO	YES	YES	YES	YES	4070	2165	1212	26.8	478.729	11.3	0.03	4	76	69	71	NO	NO	NO	NO	71	0.79	YES	NO	NO	NO	0	0	0	0	60	0	60	0	60	0	60
43	YES	67	NO	YES	NO	YES	NO	7650	4515	1896	28.5	678.679	13.8	0.2	3.8	77	64	46	YES	YES	YES	YES	52	1.11	YES	YES	NO	NO	0	0	0	0	60	0	60	0	60	0	60
44	YES	72	NO	YES	NO	YES	YES	8760	4642	1358	20.1	687.071	14.3	0.5	3.4	130	85	37	NO	YES	NO	NO	84	0.7	YES	NO	NO	NO	0	0	0	0	60	0	60	0	60	0	60
45	YES	82	NO	YES	NO	YES	NO	7830	5089	1500	21.4	726.031	11.3	0.19	4	108	78	30	YES	YES	YES	YES	59	0.94	YES	YES	NO	YES	0	0	0	0	60	1	36	0	60	1	36
46	YES	80	NO	YES	YES	YES	NO	4070	2112	1501	18	253.271	12.9	0.04	4.1	110	55	61	YES	YES	YES	YES	68	0.83	NO	NO	NO	NO	0	0	0	0	60	0	60	0	60	0	60
47	YES	70	NO	YES	YES	YES	NO	5590	2560	1867	24.3	333.198	14.2	0.05	3.1	130	134	48	YES	NO	NO	NO	81	0.73	YES	NO	NO	NO	0	0	0	0	60	0	60	0	60	0	60
48	YES	77	YES	NO	YES	YES	NO	6490	4478	1033	21.6	936.348	11.6	0.19	3.9	106	94	29	YES	YES	YES	YES	63	0.89	YES	YES	NO	YES	0	0	0	1	49	0	60	0	60	1	49
49	YES	61	YES	NO	YES	YES	NO	5760	3916	1324	18.8	556.048	15.5	0.06	4.3	107	72	53	YES	YES	NO	YES	77	0.79	YES	NO	NO	NO	0	0	0	0	60	0	60	0	60	0	60
50	YES	72	YES	NO	YES	YES	YES	6690	3947	1144	13.4	462.323	12.3	0.02	3.4	51	72	62	YES	YES	NO	NO	45	1.25	YES	NO	NO	NO	0	0	0	0	60	0	60	0	60	0	60
51	YES	82	NO	YES	YES	YES	YES	6900	4868	1780	16.9	462.187	12.1	0.2	2.4	74	91	29	YES	NO	YES	NO	37	1.42	YES	NO	NO	NO	1	0	0	0	54	0	54	1	54	1	54
52	YES	73	YES	NO	YES	YES	YES	7400	4255	2479	21.2	363.881	15.9	0.06	4.3	96	71	54	NO	YES	NO	YES	46	1.2	NO	NO	NO	NO	0	0	0	0	60	0	60	0	60	0	60
53	YES	69	NO	YES	YES	YES	YES	8000	5304	1752	20.2	611.534	15.3	0.03	4.4	88	74	48	YES	NO	NO	YES	50	1.1	YES	NO	NO	NO	0	0	0	0	60	0	60	0	60	0	60
54	YES	71	NO	YES	NO	YES	NO	6700	4121	1849	26.6	592.853	12.2	0.16	3.9	95	57	53	YES	YES	NO	YES	55.9	1.02	YES	NO	NO	NO	0	0	0	0	26	0	26	1	26	1	26
55	YES	71	NO	YES	YES	YES	YES	6800	4774	1326	21.6	777.665	13.6	0.08	3.9	74	54	45	NO	NO	NO	YES	90	0.66	YES	NO	NO	NO	0	0	0	0	60	0	60	0	60	0	60
56	YES	78	YES	NO	YES	YES	YES	6900	4382	1994	24.2	531.817	12.8	0.24	3.6	61	70	62	NO	NO	NO	YES	80	0.72	YES	NO	NO	NO	0	0	0	0	60	0	60	0	60	0	60
57	YES	65	NO	YES	YES	YES	NO	4600	3289	961	26.2	896.689	10	0.05	4	93	63	37	YES	NO	NO	NO	59.2	0.99	YES	NO	YES	YES	0	0	0	0	60	0	60	0	60	0	60
58	YES	61	YES	NO	YES	YES	YES	5200	2829	1742	19.9	323.175	14.4	0.01	3.9	80	65	59	YES	YES	YES	YES	63.8	0.94	NO	NO	NO	NO	0	0	0	0	60	0	60	0	60	0	60
59	YES	74	NO	YES	NO	YES	YES	5800	4599	771	14.7	876.852	13.4	0.06	3.7	92	53	41	YES	YES	YES	YES	68	0.84	NO	YES	NO	YES	0	0	0	0	55	0	55	1	55	1	55
60	YES	79	NO	YES	NO	YES	NO	7400	4610	2131	24.3	525.683	13.4	0.02	3.5	52	65	41	YES	NO	NO	NO	56.4	0.98	NO	NO	NO	NO	0	0	0	0	21	0	21	1	21	1	21
61	YES	65	YES	NO	YES	YES	YES	6400	4352	1210	18.3	658.195	11.2	0.41	3.4	147	96	51	YES	NO	YES	YES	82.6	0.73	YES	YES	NO	NO	0	0	0	1	27	0	60	0	60	1	27
62	YES	78	NO	YES	NO	YES	YES	4400	2614	1496	25.6	447.316	11.8	0.01	3.9	58	35	51	YES	NO	NO	YES	77.6	0.73	YES	NO	NO	NO	0	0	0	0	47	0	47	1	47	1	47
63	YES	82	NO	YES	YES	YES	NO	6900	2822	3353	16.9	142.236	10.4	0.12	3.7	127	148	43	YES	NO	YES	NO	56.6	0.97	YES	YES	NO	NO	0	0	0	0	60	0	60	0	60	0	60
64	NO	83	NO	YES	YES	YES	NO	4100	2718	1066	19.7	502.295	14	0.02	4.6	103	80	53	NO	YES	NO	YES	56.9	0.73	NO	NO	NO	NO	0	0	0	1	12	0	60	0	60	1	12
65	YES	61	NO	YES	NO	YES	YES	5400	3758	1037	22.3	808.133	10.9	0.02	3.8	129	76	35	YES	YES	YES	YES	37.7	1.52	NO	NO	NO	NO	0	0	0	0	60	0	60	0	60	0	60
66	YES	63	NO	YES	YES	YES	NO	7500	4313	1718	11.5	288.705	10.6	0.01	3.9	111	70	58	YES	NO	YES	YES	30.3	1.71	NO	NO	NO	NO	0	0	0	0	60	1	20	0	60	1	20
67	NO	69	NO	YES	NO	NO	NO	4500	3074	1166	20	527.273	13.5	0.05	4.6	71	75	93	NO	YES	NO	YES	74.4	0.6	NO	NO	NO	NO	0	0	0	0	60	0	60	0	60	0	60
68	YES	71	YES	NO	YES	NO	YES	5900	3481	1876	17.4	322.865	12	0.08	3.2	333	178	51	YES	NO	NO	YES	53.6	1.06	YES	NO	NO	NO	0	0	0	0	60	0	60	0	60	0	60
69	YES	60	YES	NO	YES	YES	NO	5300	3074	1452	23	486.928	16.8	0.04	4.5	147	82	54	NO	NO	NO	YES	84.5	0.73	YES	NO	NO	NO	0	0	0	0	60	0	60	0	60	0	60
70	YES	70	YES	NO	YES	YES	NO	4700	3398	982	15.8	546.725	14.6	0.35	4.6	51	72	79	YES	YES	NO	YES	86	0.69	YES	NO	NO	NO	0	0	0	0	60	0	60	0	60	0	60
71	YES	82	YES	NO	YES	YES	YES	8100	5330	1904	35.6	996.576	12.8	0.38	3.5	312	70	38	YES	YES	YES	YES	42.9	1.25	NO	NO	NO	NO	1	0	0	0	7	0	7	1	7	1	7
72	YES	76	YES	NO	YES	YES	YES	8200	5117	2394	20.3	433.898	16.1	0.17	3.9	168	98	43	YES	NO	NO	YES	64.6	0.88	YES	NO	NO	NO	0	0	0	0	60	0	60	0	60	0	60
73	YES	78	YES	NO	YES	YES	YES	6900	4651	1518	17.2	526.991	14.2	0.11	4.2	61	110	42	YES	YES	YES	YES	62.3	0.9	NO	NO	NO	NO	0	0	0	0	48	0	48	1	48	1	48
74	YES	82	YES	NO	YES	YES	YES	4400	2820	1021	14.1	389.442	11.2	0.2	2.4	77	68	39	YES	NO	YES	YES	56	0.98	YES	NO	NO	NO	0	0	0	0	60	0	60	0	60	0	60
75	YES	71	YES	NO	YES	YES	YES	6200	4693	1259	29.8	1110.81	13.7	0.12	3.2	37	74	52	NO	YES	NO	YES	79.4	0.74	YES	NO	NO	NO	0	0	0	0	60	0	60	0	60	0	60
76	YES	75	YES	NO	YES	YES	YES	5200	3255	1222	12.7	338.286	15.4	0.06	4.9	98	87	58	NO	YES	NO	YES	56	1	YES	NO	NO	NO	0	0	0	0	60	0	60	0	60	0	60
77	YES	82	YES	NO	YES	YES	NO	5500	3537	1447	19.9	486.429	13.1	0.1	3.9	106	84	50	YES	YES	YES	YES	69.2	0.83	NO	YES	NO	NO	0	0	0	0	60	0	60	0	60	0	60
78	YES	72	YES	NO	YES	YES	NO	3900	2079	1385	13.2	198.143	15.5	0.02	4.6	61	70	80	YES	NO	YES	NO	66.2	0.87	YES	YES	NO	NO	0	0	0	0	60	0	60	0	60	0	60
79	YES	69	YES	NO	YES	YES	NO	4200	2423	1340	16.6	300.163	12.5	0.04	4	72	72	42	YES	NO	YES	YES	80	0.74	NO	YES	NO	NO	0	0	0	0	60	0	60	0	60	0	60
80	YES	67	YES	NO	YES	YES	NO	8000	3784	3608	25.6	268.488	15.6	0.07	4.6	128	69	63	NO	YES	NO	YES	62.1	0.94	YES	NO	NO	NO	0	0	0	0	60	0	60	0	60	0	60
81	YES	77	NO	YES	NO	YES	NO	4000	2536	1092	14.8	343.707	13.8	0.02	4.6	62	62	63	YES	YES	YES	YES	77.4	0.76	YES	YES	NO	NO	0	0	0	0	60	0	60	0	60	0	60
82	YES	65	NO	YES	YES	YES	NO	6400	3955	1741	14.2	322.579	14.8	0.02	4.3	115	91	44	YES	YES	NO	YES	67.3	0.88	YES	YES	NO	YES	0	0	0	0	34	0	34	1	34	1	34
83	YES	80	NO	YES	NO	YES	NO	8700	5351	2480	18	388.379	9.6	0.18	3.4	123	83	35	YES	NO	NO	YES	46	1.18	YES	YES	NO	NO	0	0	0	0	60	0	60	0	60	0	60
84	YES	74	NO	YES	NO	YES	NO	6100	4630	970	15	715.979	13.4	0.14	4.3	105	129	65	YES	YES	NO	YES	55.8	1.01	NO	YES	NO	NO	0	0	0	0	60	0	60	0	60	0	60
85	YES	75	NO	YES	NO	YES	NO	6500	4492	1313	15.5	530.282	13.2	0.02	4.5	73	95	66	YES	NO	NO	NO	32.7	1.64	NO	YES	NO	YES	0	0	0	0	30	0	30	1	30	1	30
86	YES	68	NO	YES	YES	YES	NO	4800	3552	917	18.7	724.345	13.6	0.09	4.1	147	99	46	YES	YES	NO	YES	104	0.58	YES	YES	NO	YES	0	0	0	0	60	0	60	0	60	0	60
87	YES	73	YES	NO	NO	YES	YES	8700	4328	1722	27.4	688.66	14.9	0.02	4	97	85	52	NO	YES	NO	YES	69.4	0.83	YES	NO	NO	YES	0	0	0	0	60	0	60	0	60	0	60
88	YES	68	NO	YES	NO	YES	YES	4200	2108	1743	18.1	218.903	12.4	0.15	4.4	32	94	70	NO	NO	NO	NO	76.1	0.8	YES	NO	NO	NO	0	0	0	0	60	0	60	0	60	0	60
89	YES	71	YES	NO	YES	YES	NO	4700	3233	954	24.5	830.278	13.5	0.21	4	117	73	55	YES	NO	NO	YES	50.9	1.11	YES	YES	NO	NO	0	0	0	0	60	0	60	0	60	0	60
90	YES	67	YES	NO	YES	YES	NO	4800	3456	994	18.8	653.65	15.1	0.6	4.2	50	83	63	YES	NO	YES	NO	63.6	0.92	NO	NO	NO	NO	0	0	0	0	60	0	60	0	60	0	60
91	YES	57	YES	NO	YES	YES	YES	5400	3451	1582	20	436.283	14.4	0.5	4.2	152	108	45	NO	YES	NO	YES	69.9	0.88	YES	NO	NO	NO	0	0	0	0	60	0	60	0	60	0	60
92	NO	66	YES	NO	YES	YES	NO	7700	5128	1432	23.6	845.117	12.3	0.02	3.7	69	110	51	YES	NO	YES	NO	84.5	0.54	YES	NO	NO	NO	0	0	0	0	60	0	60	0	60	0	60
93	YES	78	NO	YES	NO	YES	YES	6400	3898	1792	31.5	685.195	10	0.01	4	143	91	31	YES	NO	NO	YES	70	0.81	NO	NO	NO	NO	0	0	0	0	60	0	60	0	60	0	60
94	YES	76	YES	NO	NO	YES	YES	8400	6014	1856	24.7	800.355	12.1	0.07	3.5	77	111	34	YES	YES	NO	YES	52.5	1.06	NO	NO	NO	NO	0	0	0	0	60	0	60	0	60	0	60
95	NO	76	YES	NO	YES	YES	NO	5100	3402	1214	16.3	456.776	10.6	0.09	4.4	138	90	22	YES	YES	NO	YES	56.7	0.74	NO	YES	NO	NO	0	0	0	0	60	0	60	0	60	0	60
96	YES	80	NO	YES	NO	YES	YES	3700	2035	1258	12.2	197.353	9.9	0.14	3.4	77	54	47	YES	NO	NO	NO	59.7	0.93	YES	YES	NO	YES	0	0	0	0	60	0	60	0	60	0	60
97	YES	75	YES	NO	YES	YES	YES	4600	3363	837	21.8	875.907	13.2	0.05	3.4	123	137	46	YES	NO	YES	YES	77.7	0.76	YES	NO	NO	NO	0	0	0	0	22	0	22	1	22	1	22
98	YES	70	YES	NO	YES	YES	NO	4800	2722	1766	22.3	343.718	12.1	0.04	4.3	70	54	74	YES	YES	YES	YES	64.6	0.9	NO	NO	NO	NO	0	0	0	0	60	0	60	0	60	0	60
99	YES	81	YES	NO	YES	YES	NO	3900	2098	1139	15.1	278.137	10.3	0.09	3.5	105	100	67	YES	NO	NO	NO	20.3	2.49	NO	NO	NO	NO	0	0	0	0	3.5	0	3.5	1	3.5	1	3.5
100	YES	62	NO	YES	YES	YES	NO	6600	4402	1307	29.5	993.565	15.3	0.11	4.4	129	135	46	YES	YES	NO	YES	79	0.77	NO	YES	NO	NO	0	0	0	0	60	0	60	0	60	0	60
101	YES	75	YES	NO	YES	YES	YES	6000	4502	1205	24.2	904.136	14.1	0.12	3.7	72	92	46	NO	NO	YES	YES	56.2	1	YES	NO	NO	NO	0	0	0	1	16	0	60	0	60	1	16
102	NO	67	NO	YES	NO	YES	YES	8700	6160	1975	22.3	695.534	14.7	0.18	4	64	88	65	YES	NO	YES	YES	82.5	0.55	YES	NO	NO	NO	0	0	0	0	60	0	60	0	60	0	60
103	YES	83	YES	NO	YES	YES	YES	7000	4291	812	16.5	871.94	10.1	0.03	3.6	108	95	35	YES	NO	NO	YES	28.5	1.81	NO	YES	YES	YES	0	0	0	0	57	0	57	1	57	1	57
104	YES	71	YES	NO	YES	YES	NO	5600	3332	1786	11	205.218	14.7	0.04	3.8	77	74	49	NO	NO	NO	YES	49.9	1.13	YES	NO	NO	NO	0	0	0	0	60	0	60	0	60	0	60
105	YES	69	YES	NO	YES	YES	YES	7300	4920	1832	25.8	692.882	14.6	0.03	3.9	149	113	45	NO	YES	YES	YES	54	1.06	YES	NO	NO	NO	0	0	0	0	56	0	56	1	56	1	56
106	YES	69	NO	YES	NO	YES	NO	7500	4298	2490	18.6	321.055	13.3	0.15	4.6	63	57	49	YES	NO	YES	YES	73.5	0.8	NO	YES	NO	YES	0	0	0	0	60	0	60	0	60	0	60
107	YES	69	YES	NO	YES	YES	NO	5400	3154	1490	15.4	325.984	12.5	0.06	3.1	53	79	31	NO	YES	NO	YES	55.1	1.04	YES	YES	NO	YES	0	0	0	0	60	0	60	0	60	0	60
108	YES	62	NO	YES	YES	YES	NO	4400	2429	1148	24.2	512.037	12.8	0.08	3.9	95	71	106	YES	NO	NO	NO	76.8	0.79	NO	NO	NO	NO	0	0	0	0	60	0	60	0	60	0	60
109	YES	79	NO	YES	NO	YES	NO	7700	4489	2603	22.5	388.023	13.8	0.02	4.3	69	58	26	YES	YES	YES	YES	87.2	0.66	NO	YES	NO	YES	0	0	0	0	60	0	60	0	60	0	60
110	YES	63	YES	NO	YES	YES	NO	8900	6088	2100	20.1	582.709	16.3	0.02	4.3	105	60	60	NO	NO	NO	YES	82.1	0.74	YES	NO	NO	NO	0	0	0	0	60	0	60	0	60	0	60
111	YES	77	YES	NO	YES	YES	YES	6700	4657	1434	20.3	659.255	11.1	0.13	3.8	73	118	54	YES	YES	NO	YES	58.3	0.96	YES	NO	NO	NO	0	0	0	0	60	0	60	0	60	0	60
112	YES	75	YES	NO	YES	YES	NO	5400	3532	1096	18.2	586.518	12.9	0.01	3.6	68	75	45	NO	YES	NO	YES	64.6	0.88	YES	NO	NO	NO	0	0	0	0	60	0	60	0	60	0	60
113	YES	55	YES	NO	YES	YES	YES	5400	3094	1420	23.5	512.035	12.4	0.02	4.1	104	88	45	NO	YES	NO	YES	74.3	0.84	YES	NO	NO	NO	0	0	0	0	60	0	60	0	60	0	60
114	YES	70	NO	YES	NO	YES	NO	4000	2248	1436	15.6	244.212	14.7	0.01	4.8	145	60	52	YES	YES	NO	YES	55.5	1.03	NO	NO	NO	NO	0	0	0	0	60	0	60	0	60	0	60
115	YES	75	YES	NO	YES	YES	YES	7100	4125	1938	22.7	483.166	12.1	0.07	3.9	54	63	56	YES	YES	NO	YES	62.3	0.91	NO	NO	YES	NO	0	0	0	0	60	0	60	0	60	0	60
116	YES	66	YES	NO	YES	YES	NO	5400	3775	1372	19.5	536.534	12.8	0.05	3.5	60	63	65	YES	NO	NO	YES	84.3	0.7	NO	NO	NO	NO	0	0	0	0	60	0	60	0	60	0	60
117	YES	72	NO	YES	YES	YES	NO	5700	4252	718	12	710.641	11.2	0.02	4.1	93	65	55	YES	YES	YES	YES	41.6	1.33	NO	YES	YES	YES	0	0	0	0	60	0	60	0	60	0	60
118	YES	72	YES	NO	YES	YES	NO	5000	3155	1495	19.7	415.742	15.1	0.02	4.5	123	91	40	NO	NO	NO	YES	77.2	0.77	YES	NO	NO	NO	0	0	0	0	60	0	60	0	60	0	60
119	YES	69	YES	NO	YES	YES	NO	8600	5616	1892	29.1	863.772	12.4	0.09	4.2	118	79	51	YES	NO	NO	YES	81.2	0.73	YES	YES	NO	NO	0	0	0	0	60	0	60	0	60	0	60
120	YES	65	YES	NO	YES	YES	NO	4900	3185	1122	21.8	618.832	12.8	0.03	4.3	101	65	37	YES	YES	YES	YES	68.2	0.87	YES	YES	NO	NO	0	0	0	0	60	0	60	0	60	0	60
121	YES	66	NO	YES	YES	YES	NO	3900	2765	706	15.5	607.047	13	0.05	4	114	86	39	YES	YES	YES	YES	49.1	1.17	YES	YES	NO	NO	0	0	0	0	60	0	60	0	60	0	60
122	NO	62	YES	NO	YES	YES	NO	4700	2176	1838	21.3	252.17	11.9	0.03	4	181	104	50	YES	YES	NO	YES	68	0.67	NO	YES	NO	YES	0	0	0	0	60	0	60	0	60	0	60
123	YES	69	YES	NO	YES	YES	NO	7300	5220	1438	24.3	882.1	13.4	1	2.8	249	67	29	NO	YES	YES	YES	58.8	0.98	YES	YES	NO	YES	0	0	0	1	36	0	60	0	60	1	36
124	YES	66	NO	YES	YES	YES	YES	6100	3535	1261	14.5	406.483	11.2	0.63	3	81	22	37	YES	NO	NO	YES	62.1	0.94	YES	NO	NO	NO	0	0	0	0	60	0	60	0	60	0	60
125	NO	78	YES	NO	YES	YES	NO	7200	3758	2916	16.9	217.799	14.1	0.18	4.2	110	82	56	YES	NO	NO	YES	46.1	0.9	NO	NO	NO	NO	0	0	0	0	56	0	56	1	56	1	56
126	YES	68	YES	NO	YES	YES	YES	5500	3801	1381	15.9	437.624	15.2	0.01	4.1	65	61	58	NO	YES	NO	YES	84.1	0.71	YES	NO	NO	NO	0	0	0	0	60	0	60	0	60	0	60
127	YES	75	NO	YES	NO	YES	NO	7700	5375	1301	28.2	1165.07	14.1	0.12	3.4	79	54	75	YES	YES	NO	YES	49.2	1.13	YES	NO	NO	NO	0	0	0	0	60	0	60	0	60	0	60
128	YES	68	YES	NO	YES	YES	NO	5000	2855	1735	23.1	380.118	13.3	0.02	4.3	47	47	65	NO	YES	YES	YES	68.2	0.86	YES	NO	NO	NO	0	0	0	0	60	0	60	0	60	0	60
129	YES	74	NO	YES	NO	YES	NO	8100	5889	1515	16.4	637.489	14.8	0.1	3.9	103	107	35	YES	YES	YES	YES	58.5	1.01	NO	NO	NO	YES	0	0	0	0	60	0	60	0	60	0	60
